# Supplementary material for: Revealing signaling pathway deregulation by using gene expression signatures and regulatory motif analysis
Source: Genome Biol. 2007 May 11;8(5):R77. doi: 10.1186/gb-2007-8-5-r77 (PMC1929148; doi:10.1186/gb-2007-8-5-r77)
Supplement: Additional data file 3 — Results for all pathways for the Ras gene signature [file gb-2007-8-5-r77-S3.csv]

Pathway	No. of TFs	Pathway TFs	# of Over-presented TFs	Over-presented TFs	P-value
AhR pathway	6	AhR ER-alpha Sp1 p300 NF-kappaB Arnt	2	Sp1 NF-kappaB	<0.001
Htt pathway	2	Sp1 REST	1	Sp1	<0.001
apoptosis pathway	3	p53 FOXO3a NF-kappaB	2	p53 NF-kappaB	0.001
fMLP pathway	2	NF-kappaB NF-AT	1	NF-kappaB	0.001
IL-1 pathway	3	Elk-1 c-Jun NF-kappaB	1	NF-kappaB	0.004
Caspases-path pathway	5	CREB Max SRF p53 AP-2alpha	3	CREB p53 AP-2alpha	0.004
EDAR pathway	2	c-Jun NF-kappaB	1	NF-kappaB	0.005
TCR2 pathway	3	c-Jun NF-kappaB NF-AT	1	NF-kappaB	0.005
RANK pathway	4	MITF PU.1 c-Jun NF-kappaB	2	PU.1 NF-kappaB	0.008
TNF_alpha pathway	2	AP-1 NF-kappaB	2	AP-1 NF-kappaB	0.009
TLR4 pathway	8	CREB CRE-BP2 STAT1 Elk-1 p300 IRF-3 IRF-7 NF-kappaB	3	CREB CRE-BP2 NF-kappaB	0.015
c-Kit pathway	5	MITF Sp1 Tal-1 p300 GATA-1	1	Sp1	0.019
MAPK pathway	5	CREB Elk-1 p53 c-Jun c-Myc	2	CREB p53	0.023
insulin pathway	4	CREB STAT5B FOXO3a C/EBPalpha	1	CREB	0.023
TLR3 pathway	6	CRE-BP2 p300 IRF-3 c-Jun NF-kappaB IRF-7	2	CRE-BP2 NF-kappaB	0.034
p38 pathway	13	Elk-1 p53 MITF PPAR-alpha CHOP-10 Max CREB PU.1 HNF-1alpha CRE-BP2 NF-AT2 STAT3 MRF4	6	p53 PPAR-alpha CHOP-10 CREB PU.1 CRE-BP2	0.035
stress pathway	16	PPAR-gamma c-Ets-1 PPAR-alpha Max NF-AT2 HSF1 c-Jun Elk-1 p53 CHOP-10 CREB CRE-BP2 RXR-alpha HNF-1alpha STAT3 MRF4	5	PPAR-alpha p53 CHOP-10 CREB CRE-BP2	0.037
EGF pathway	7	c-Fos Elk-1 Sp1 STAT3 c-Jun STAT1alpha c-Myc	1	Sp1	0.038
hypoxia pathway	4	ER-alpha p53 AP-1 HIF-1alpha	3	p53 AP-1 HIF-1alpha	0.086
wnt pathway	2	TBP TCF	1	TCF	0.105
JNK pathway	7	CRE-BP2 p53 HSF1 PPAR-gamma STAT3 c-Jun c-Ets-1	2	CRE-BP2 p53	0.14
p53_sites pathway	1	p53	1	p53	0.163
Rac1 pathway	2	Elk-1 c-Jun	0	-	0.199
BCRweg pathway	2	c-Jun NF-AT	0	-	0.255
Aurora_A pathway	2	p53 BRCA1	1	p53	0.264
PPAR pathway	5	PPAR-alpha NRF-1 RXR-alpha p300 PPAR-gamma	1	PPAR-alpha	0.283
tuberin pathway	1	RXR-alpha	0	-	0.284
HIF-1 pathway	5	p53 p300 HIF-1alpha HNF-4alpha2 Arnt	2	p53 HIF-1alpha	0.366
E2F pathway	3	DP-1 E2F p53	1	p53	0.387
Fas-pathway pathway	1	SRF	0	-	0.45
TGFbeta pathway	5	Smad2 LEF-1 CRE-BP2 Smad3 Smad4	1	CRE-BP2	0.507
IL4_STAT6 pathway	2	p300 STAT6	0	-	0.576
p53 pathway	6	TFIIA E2F-1 p53 p300 BRCA1 YY1	1	p53	0.694
Notch pathway	4	Max LEF-1 p300 c-Myc	0	-	0.706
IL12_STAT4 pathway	1	STAT4	0	-	0.709
p73 pathway	6	p73alpha p300 CBF p73beta p63gamma p63alpha	0	-	0.781
vegf pathway	2	NF-AT1 STAT1alpha	0	-	0.831
Epo pathway	5	Elk-1 STAT3 STAT5A STAT1alpha	0	-	0.848
IL-22 pathway	2	STAT1 STAT3	0	-	0.908
TPO-map pathway	2	STAT1 STAT3	0	-	0.908
PDGF_map pathway	2	STAT3 STAT1alpha	0	-	0.908
IL-10 pathway	2	STAT3 STAT1alpha	0	-	0.908
cyclosome pathway	1	Smad3	0	-	0.909
beta-catenin pathway	1	Smad4	0	-	0.925
PRL-map pathway	5	STAT5B FOXO3a STAT3 STAT5A STAT1alpha	0	-	0.932
IFN-map2 pathway	3	STAT2 IRF-9 STAT1alpha	0	-	0.948
BMP pathway	7	Smad8 Smad1 Smad2 Smad5 Smad3 TGIF STAT1alpha	0	-	0.974
