# Supplementary material for: Revealing signaling pathway deregulation by using gene expression signatures and regulatory motif analysis
Source: Genome Biol. 2007 May 11;8(5):R77. doi: 10.1186/gb-2007-8-5-r77 (PMC1929148; doi:10.1186/gb-2007-8-5-r77)
Supplement: Additional data file 6 — Results for all pathways for the breast cancer prognosis gene signature [file gb-2007-8-5-r77-S6.csv]

Pathway	No. of TFs	Pathway TFs	# of Over-presented TFs	Over-presented TFs	P-value
E2F pathway	3	DP-1 E2F p53	2	DP-1 E2F	<0.001
p53 pathway	6	TFIIA E2F-1 p53 p300 BRCA1 YY1	1	E2F-1	0.012
AhR pathway	6	AhR ER-alpha Sp1 p300 NF-kappaB Arnt	2	AhR Sp1	0.017
Htt pathway	2	Sp1 REST	1	Sp1	0.023
Caspases-path pathway	5	CREB Max SRF p53 AP-2alpha	1	AP-2alpha	0.039
c-Kit pathway	5	MITF Sp1 Tal-1 p300 GATA-1	1	Sp1	0.079
tuberin pathway	1	RXR-alpha	1	RXR-alpha	0.088
fMLP pathway	2	NF-kappaB NF-AT	0	-	0.184
Fas-pathway pathway	1	SRF	0	-	0.226
apoptosis pathway	3	p53 FOXO3a NF-kappaB	0	-	0.245
p53_sites pathway	1	p53	0	-	0.297
Aurora_A pathway	2	p53 BRCA1	0	-	0.32
TLR4 pathway	8	CREB CRE-BP2 STAT1 Elk-1 p300 IRF-3 IRF-7 NF-kappaB	0	-	0.327
p73 pathway	6	p73alpha p300 CBF p73beta p63gamma p63alpha	0	-	0.348
Notch pathway	4	Max LEF-1 p300 c-Myc	0	-	0.393
HIF-1 pathway	5	p53 p300 HIF-1alpha HNF-4alpha2 Arnt	1	HIF-1alpha	0.4
MAPK pathway	5	CREB Elk-1 p53 c-Jun c-Myc	0	-	0.446
hypoxia pathway	4	ER-alpha p53 AP-1 HIF-1alpha	1	HIF-1alpha	0.458
p38 pathway	13	Elk-1 p53 MITF PPAR-alpha CHOP-10 Max CREB PU.1 HNF-1alpha CRE-BP2 NF-AT2 STAT3 MRF4	0	-	0.469
PPAR pathway	5	PPAR-alpha NRF-1 RXR-alpha p300 PPAR-gamma	1	RXR-alpha	0.482
TLR3 pathway	6	CRE-BP2 p300 IRF-3 c-Jun NF-kappaB IRF-7	0	-	0.503
insulin pathway	4	CREB STAT5B FOXO3a C/EBPalpha	0	-	0.524
EDAR pathway	2	c-Jun NF-kappaB	0	-	0.534
TCR2 pathway	3	c-Jun NF-kappaB NF-AT	0	-	0.54
EGF pathway	7	c-Fos Elk-1 Sp1 STAT3 c-Jun STAT1alpha c-Myc	1	Sp1	0.546
TNF_alpha pathway	2	AP-1 NF-kappaB	0	-	0.576
RANK pathway	4	MITF PU.1 c-Jun NF-kappaB	0	-	0.647
stress pathway	16	PPAR-gamma c-Ets-1 PPAR-alpha Max NF-AT2 HSF1 c-Jun Elk-1 p53 CHOP-10 CREB CRE-BP2 RXR-alpha HNF-1alpha STAT3 MRF4	1	RXR-alpha	0.651
TGFbeta pathway	5	Smad2 LEF-1 CRE-BP2 Smad3 Smad4	0	-	0.687
IL-22 pathway	2	STAT1 STAT3	0	-	0.741
TPO-map pathway	2	STAT1 STAT3	0	-	0.741
PDGF_map pathway	2	STAT3 STAT1alpha	0	-	0.767
IL-10 pathway	2	STAT3 STAT1alpha	0	-	0.767
IL-1 pathway	3	Elk-1 c-Jun NF-kappaB	0	-	0.782
wnt pathway	2	TBP TCF	0	-	0.843
BCRweg pathway	2	c-Jun NF-AT	0	-	0.851
vegf pathway	2	NF-AT1 STAT1alpha	0	-	0.861
PRL-map pathway	5	STAT5B FOXO3a STAT3 STAT5A STAT1alpha	0	-	0.875
IFN-map2 pathway	3	STAT2 IRF-9 STAT1alpha	0	-	0.898
JNK pathway	7	CRE-BP2 p53 HSF1 PPAR-gamma STAT3 c-Jun c-Ets-1	0	-	0.9
cyclosome pathway	1	Smad3	0	-	0.923
IL12_STAT4 pathway	1	STAT4	0	-	0.93
Epo pathway	5	Elk-1 STAT3 STAT5A STAT1alpha	0	-	0.938
beta-catenin pathway	1	Smad4	0	-	0.943
Rac1 pathway	2	Elk-1 c-Jun	0	-	0.981
IL4_STAT6 pathway	2	p300 STAT6	0	-	0.991
BMP pathway	7	Smad8 Smad1 Smad2 Smad5 Smad3 TGIF STAT1alpha	0	-	0.996
